# Supplementary material for: Diverse evolutionary pathways challenge the use of collateral sensitivity as a strategy to suppress resistance
Source: eLife. 2023 Sep 22;12:e85023. doi: 10.7554/eLife.85023 (PMC10695565; doi:10.7554/eLife.85023)
Supplement: Table 4—source data 4. [file elife-85023-table4-data4.zip]

Archive with 1 entries (1 files):
- Table 4 Source Data 4.txt
