# Supplementary material for: Diverse evolutionary pathways challenge the use of collateral sensitivity as a strategy to suppress resistance
Source: eLife. 2023 Sep 22;12:e85023. doi: 10.7554/eLife.85023 (PMC10695565; doi:10.7554/eLife.85023)
Supplement: Table 4—source data 4. [file elife-85023-table4-data4.zip › Table 4 Source Data 4.txt]

Sanger sequencing of in-vitro selected clones selected with DSM265+TCMDC-125334

>PF3D7_060330-DSM265-TCMDC125334-R1 [organism=Plasmodium falciparum] [strain=3D7 A10] [clone=DT-F1-C1] dihydroorotate dehydrogenase (dhodh), complete CDS
ATGATCTCTAAATTGAAACCTCAATTTATGTTTTTACCAAAGAAACATATTTTAAGTTATTGTAGAAAGGATGTTTTAA
ATTTGTTTGAACAGAAGTTTTATTATACTAGCAAACGGAAAGAAAGTAATAATATGAAGAATGAATCTTTATTAAGATT
AATTAATTATAATAGATATTATAATAAGATAGATTCTAATAATTATTATAATGGTGGAAAAATATTAAGTAATGATAGG
CAATATATATATTCACCATTATGTGAATATAAAAAGAAAATAAATGATATATCATCATATGTATCTGTACCTTTTAAGA
TTAATATAAGAAATTTAGGTACTTCCAATTTTGTAAATAATAAGAAGGATGTACTTGATAATGATTATATTTATGAAAA
TATTAAAAAAGAAAAATCTAAGCATAAAAAAATAATATTTTTATTATTTGTTTCATTATTTGGATTATATGGTTTTTTT
GAATCTTATAATCCTGAATTTTTTTTATATGATATATTTTTAAAATTCTGTTTAAAATATATTGATGGTGAAATATGTC
ATGACCTTTTTTTATTACTAGGAAAATATAATATATTACCATATGATACTAGTAATGATAGTATATATGCATGTACAAA
TATTAAACATCTTGATTTTATAAATCCATTCGGTGTTGCTGCAGGATTTGATAAAAACGGTGTATGTATAGATAGCATA
TTAAAATTAGGGTTTTCGTTTATCGAAATTGGTACCATAACCCCAAGGGGCCAAACGGGTAATGCAAAACCACGTATTT
TTAGAGACGTTGAATCTAGAAGTATTATAAATTCATGTGGCTTTAATAATATGGGTTGTGACAAAGTTACAGAAAATTT
AATACTTTTTCGTAAAAGACAAGAAGAAGATAAATTGTTAAGTAAACATATTGTAGGTGTCAGTATAGGTAAGAATAAA
GATACTGTTAATATTGTAGATGATCTAAAATATTGTATTAATAAAATAGGAAGATACGCTGATTATATAGCTATTAATG
TAAGCTCCCCTAATACACCTGGGTTAAGAGATAATCAAGAAGCTGGGAAGTTAAAAAATATAATTTTAAGTGTAAAAGA
AGAAATAGATAATTTAGAAAAGAATAATATTATGAATGATGAAAGTACTTATAATGAAGATAATAAAATAGTAGAAAAA
AAAAATAATTTTAATAAAAATAATAGTCACATGATGAAAGATGCTAAGGATAACTTCTTATGGTTTAATACAACAAAAA
AGAAGCCCTTGGTTTTTGTTAAGTTAGCTCCAGATCTTAATCAAGAACAGAAAAAAGAAATTGCTGATGTATTACTTGA
AACTAATATAGATGGTATGATTATTTCTAATACTACGACACAAATAAATGACATAAAAAGTTTTGAAAATAAAAAAGGA
GGTGTTAGCGGAGCAAAACTAAAAGATATATCTACAAAATTTATATGTGAAATGTATAATTATACAAATAAACAAATAC
CCATTATTGCATCAGGAGGGATATTTAGTGGATTGGATGCTTTAGAAAAAATTGAAGCAGGTGCTTCAGTTTGTCAATT
ATATTCTTGTTTGGTTTTTAATGGTATGAAATCAGCTGTACAAATAAAAAGAGAATTGAATCACTTGCTATATCAAAGA
GGATATTACAATTtAAAGGAGGCCATtGGCCGAAAGCATAGCAAAAGTTAA

>PF3D7_060330-DSM265-TCMDC125334-R2 [organism=Plasmodium falciparum] [strain=3D7 A10] [clone=DT-F1-C2] dihydroorotate dehydrogenase (dhodh), complete CDS
ATGATCTCTAAATTGAAACCTCAATTTATGTTTTTACCAAAGAAACATATTTTAAGTTATTGTAGAAAGGATGTTTTAA
ATTTGTTTGAACAGAAGTTTTATTATACTAGCAAACGGAAAGAAAGTAATAATATGAAGAATGAATCTTTATTAAGATT
AATTAATTATAATAGATATTATAATAAGATAGATTCTAATAATTATTATAATGGTGGAAAAATATTAAGTAATGATAGG
CAATATATATATTCACCATTATGTGAATATAAAAAGAAAATAAATGATATATCATCATATGTATCTGTACCTTTTAAGA
TTAATATAAGAAATTTAGGTACTTCCAATTTTGTAAATAATAAGAAGGATGTACTTGATAATGATTATATTTATGAAAA
TATTAAAAAAGAAAAATCTAAGCATAAAAAAATAATATTTTTATTATTTGTTTCATTATTTGGATTATATGGTTTTTTT
GAATCTTATAATCCTGAATTTTTTTTATATGATATATTTTTAAAATTCTGTTTAAAATATATTGATGGTGAAATATGTC
ATGACCTTTTTTTATTACTAGGAAAATATAATATATTACCATATGATACTAGTAATGATAGTATATATGCATGTACAAA
TATTAAACATCTTGATTTTATAAATCCATTCGGTGTTGCTGCAGGATTTGATAAAAACGGTGTATGTATAGATAGCATA
TTAAAATTAGGGTTTTCGTTTATCGAAATTGGTACCATAACCCCAAGGGGCCAAACGGGTAATGCAAAACCACGTATTT
TTAGAGACGTTGAATCTAGAAGTATTATAAATTCATGTGGCTTTAATAATATGGGTTGTGACAAAGTTACAGAAAATTT
AATACTTTTTCGTAAAAGACAAGAAGAAGATAAATTGTTAAGTAAACATATTGTAGGTGTCAGTATAGGTAAGAATAAA
GATACTGTTAATATTGTAGATGATCTAAAATATTGTATTAATAAAATAGGAAGATACGCTGATTATATAGCTATTAATG
TAAGCTCCCCTAATACACCTGGGTTAAGAGATAATCAAGAAGCTGGGAAGTTAAAAAATATAATTTTAAGTGTAAAAGA
AGAAATAGATAATTTAGAAAAGAATAATATTATGAATGATGAAAGTACTTATAATGAAGATAATAAAATAGTAGAAAAA
AAAAATAATTTTAATAAAAATAATAGTCACATGATGAAAGATGCTAAGGATAACTTCTTATGGTTTAATACAACAAAAA
AGAAGCCCTTGGTTTTTGTTAAGTTAGCTCCAGATCTTAATCAAGAACAGAAAAAAGAAATTGCTGATGTATTACTTGA
AACTAATATAGATGGTATGATTATTTCTAATACTACGACACAAATAAATGACATAAAAAGTTTTGAAAATAAAAAAGGA
GGTGTTAGCGGAGCAAAACTAAAAGATATATCTACAAAATTTATATGTGAAATGTATAATTATACAAATAAACAAATAC
CCATTATTGCATCAGGAGGGATATTTAGTGGATTGGATGCTTTAGAAAAAATTGAAGCAGGTGCTTCAGTTTGTCAATT
ATATTCTTGTTTGGTTTTTAATGGTATGAAATCAGCTGTACAAATAAAAAGAGAATTGAATCACTTGCTATATCAAAGA
GGATATTACAATTtAAAGGAGGCCATtGGCCGAAAGCATAGCAAAAGTTAA

>PF3D7_060330-DSM265-TCMDC125334-R3 [organism=Plasmodium falciparum] [strain=3D7 A10] [clone=DT-F1-C3] dihydroorotate dehydrogenase (dhodh), complete CDS
ATGATCTCTAAATTGAAACCTCAATTTATGTTTTTACCAAAGAAACATATTTTAAGTTATTGTAGAAAGGATGTTTTAA
ATTTGTTTGAACAGAAGTTTTATTATACTAGCAAACGGAAAGAAAGTAATAATATGAAGAATGAATCTTTATTAAGATT
AATTAATTATAATAGATATTATAATAAGATAGATTCTAATAATTATTATAATGGTGGAAAAATATTAAGTAATGATAGG
CAATATATATATTCACCATTATGTGAATATAAAAAGAAAATAAATGATATATCATCATATGTATCTGTACCTTTTAAGA
TTAATATAAGAAATTTAGGTACTTCCAATTTTGTAAATAATAAGAAGGATGTACTTGATAATGATTATATTTATGAAAA
TATTAAAAAAGAAAAATCTAAGCATAAAAAAATAATATTTTTATTATTTGTTTCATTATTTGGATTATATGGTTTTTTT
GAATCTTATAATCCTGAATTTTTTTTATATGATATATTTTTAAAATTCTGTTTAAAATATATTGATGGTGAAATATGTC
ATGACCTTTTTTTATTACTAGGAAAATATAATATATTACCATATGATACTAGTAATGATAGTATATATGCATGTACAAA
TATTAAACATCTTGATTTTATAAATCCATTCGGTGTTGCTGCAGGATTTGATAAAAACGGTGTATGTATAGATAGCATA
TTAAAATTAGGGTTTTCGTTTATCGAAATTGGTACCATAACCCCAAGGGGCCAAACGGGTAATGCAAAACCACGTATTT
TTAGAGACGTTGAATCTAGAAGTATTATAAATTCATGTGGCTTTAATAATATGGGTTGTGACAAAGTTACAGAAAATTT
AATACTTTTTCGTAAAAGACAAGAAGAAGATAAATTGTTAAGTAAACATATTGTAGGTGTCAGTATAGGTAAGAATAAA
GATACTGTTAATATTGTAGATGATCTAAAATATTGTATTAATAAAATAGGAAGATACGCTGATTATATAGCTATTAATG
TAAGCTCCCCTAATACACCTGGGTTAAGAGATAATCAAGAAGCTGGGAAGTTAAAAAATATAATTTTAAGTGTAAAAGA
AGAAATAGATAATTTAGAAAAGAATAATATTATGAATGATGAAAGTACTTATAATGAAGATAATAAAATAGTAGAAAAA
AAAAATAATTTTAATAAAAATAATAGTCACATGATGAAAGATGCTAAGGATAACTTCTTATGGTTTAATACAACAAAAA
AGAAGCCCTTGGTTTTTGTTAAGTTAGCTCCAGATCTTAATCAAGAACAGAAAAAAGAAATTGCTGATGTATTACTTGA
AACTAATATAGATGGTATGATTATTTCTAATACTACGACACAAATAAATGACATAAAAAGTTTTGAAAATAAAAAAGGA
GGTGTTAGCGGAGCAAAACTAAAAGATATATCTACAAAATTTATATGTGAAATGTATAATTATACAAATAAACAAATAC
CCATTATTGCATCAGGAGGGATATTTAGTGGATTGGATGCTTTAGAAAAAATTGAAGCAGGTGCTTCAGTTTGTCAATT
ATATTCTTGTTTGGTTTTTAATGGTATGAAATCAGCTGTACAAATAAAAAGAGAATTGAATCACTTGCTATATCAAAGA
GGATATTACAATTtAAAGGAGGCCATtGGCCGAAAGCATAGCAAAAGTTAA

>PF3D7_060330-DSM265-TCMDC125334-R4 [organism=Plasmodium falciparum] [strain=3D7 A10] [clone=DT-F1-C4] dihydroorotate dehydrogenase (dhodh), complete CDS
ATGATCTCTAAATTGAAACCTCAATTTATGTTTTTACCAAAGAAACATATTTTAAGTTATTGTAGAAAGGATGTTTTAA
ATTTGTTTGAACAGAAGTTTTATTATACTAGCAAACGGAAAGAAAGTAATAATATGAAGAATGAATCTTTATTAAGATT
AATTAATTATAATAGATATTATAATAAGATAGATTCTAATAATTATTATAATGGTGGAAAAATATTAAGTAATGATAGG
CAATATATATATTCACCATTATGTGAATATAAAAAGAAAATAAATGATATATCATCATATGTATCTGTACCTTTTAAGA
TTAATATAAGAAATTTAGGTACTTCCAATTTTGTAAATAATAAGAAGGATGTACTTGATAATGATTATATTTATGAAAA
TATTAAAAAAGAAAAATCTAAGCATAAAAAAATAATATTTTTATTATTTGTTTCATTATTTGGATTATATGGTTTTTTT
GAATCTTATAATCCTGAATTTTTTTTATATGATATATTTTTAAAATTCTGTTTAAAATATATTGATGGTGAAATATGTC
ATGACCTTTTTTTATTACTAGGAAAATATAATATATTACCATATGATACTAGTAATGATAGTATATATGCATGTACAAA
TATTAAACATCTTGATTTTATAAATCCATTCGGTGTTGCTGCAGGATTTGATAAAAACGGTGTATGTATAGATAGCATA
TTAAAATTAGGGTTTTCGTTTATCGAAATTGGTACCATAACCCCAAGGGGCCAAACGGGTAATGCAAAACCACGTATTT
TTAGAGACGTTGAATCTAGAAGTATTATAAATTCATGTGGCTTTAATAATATGGGTTGTGACAAAGTTACAGAAAATTT
AATACTTTTTCGTAAAAGACAAGAAGAAGATAAATTGTTAAGTAAACATATTGTAGGTGTCAGTATAGGTAAGAATAAA
GATACTGTTAATATTGTAGATGATCTAAAATATTGTATTAATAAAATAGGAAGATACGCTGATTATATAGCTATTAATG
TAAGCTCCCCTAATACACCTGGGTTAAGAGATAATCAAGAAGCTGGGAAGTTAAAAAATATAATTTTAAGTGTAAAAGA
AGAAATAGATAATTTAGAAAAGAATAATATTATGAATGATGAAAGTACTTATAATGAAGATAATAAAATAGTAGAAAAA
AAAAATAATTTTAATAAAAATAATAGTCACATGATGAAAGATGCTAAGGATAACTTCTTATGGTTTAATACAACAAAAA
AGAAGCCCTTGGTTTTTGTTAAGTTAGCTCCAGATCTTAATCAAGAACAGAAAAAAGAAATTGCTGATGTATTACTTGA
AACTAATATAGATGGTATGATTATTTCTAATACTACGACACAAATAAATGACATAAAAAGTTTTGAAAATAAAAAAGGA
GGTGTTAGCGGAGCAAAACTAAAAGATATATCTACAAAATTTATATGTGAAATGTATAATTATACAAATAAACAAATAC
CCATTATTGCATCAGGAGGGATATTTAGTGGATTGGATGCTTTAGAAAAAATTGAAGCAGGTGCTTCAGTTTGTCAATT
ATATTCTTGTTTGGTTTTTAATGGTATGAAATCAGCTGTACAAATAAAAAGAGAATTGAATCACTTGCTATATCAAAGA
GGATATTACAATTtAAAGGAGGCCATTGGCCGAAAGCATAGCAAAAGTTAA

>PF3D7_060330-DSM265-TCMDC125334-R5 [organism=Plasmodium falciparum] [strain=3D7 A10] [clone=DT-F2-C1] dihydroorotate dehydrogenase (dhodh), complete CDS
ATGATCTCTAAATTGAAACCTCAATTTATGTTTTTACCAAAGAAACATATTTTAAGTTATTGTAGAAAGGATGTTTTAA
ATTTGTTTGAACAGAAGTTTTATTATACTAGCAAACGGAAAGAAAGTAATAATATGAAGAATGAATCTTTATTAAGATT
AATTAATTATAATAGATATTATAATAAGATAGATTCTAATAATTATTATAATGGTGGAAAAATATTAAGTAATGATAGG
CAATATATATATTCACCATTATGTGAATATAAAAAGAAAATAAATGATATATCATCATATGTATCTGTACCTTTTAAGA
TTAATATAAGAAATTTAGGTACTTCCAATTTTGTAAATAATAAGAAGGATGTACTTGATAATGATTATATTTATGAAAA
TATTAAAAAAGAAAAATCTAAGCATAAAAAAATAATATTTTTATTATTTGTTTCATTATTTGGATTATATGGTTTTTTT
GAATCTTATAATCCTGAATTTTTTTTATATGATATATTTTTAAAATTCTGTTTAAAATATATTGATGGTGAAATATGTC
ATGACCTTTTTTTATTACTAGGAAAATATAATATATTACCATATGATACTAGTAATGATAGTATATATGCATGTACAAA
TATTAAACATCTTGATTTTATAAATCCATTCGGTGTTGCTGCAGGATTTGATAAAAACGGTGTATGTATAGATAGCATA
TTAAAATTAGGGTTTTCGTTTATCGAAATTGGTACCATAACCCCAAGGGGCCAAACGGGTAATGCAAAACCACGTATTT
TTAGAGACGTTGAATCTAGAAGTATTATAAATTCATGTGGCTTTAATAATATGGGTTGTGACAAAGTTACAGAAAATTT
AATACTTTTTCGTAAAAGACAAGAAGAAGATAAATTGTTAAGTAAACATATTGTAGGTGTCAGTATAGGTAAGAATAAA
GATACTGTTAATATTGTAGATGATCTAAAATATTGTATTAATAAAATAGGAAGATACGCTGATTATATAGCTATTAATG
TAAGCTCCCCTAATACACCTGGGTTAAGAGATAATCAAGAAGCTGGGAAGTTAAAAAATATAATTTTAAGTGTAAAAGA
AGAAATAGATAATTTAGAAAAGAATAATATTATGAATGATGAAAGTACTTATAATGAAGATAATAAAATAGTAGAAAAA
AAAAATAATTTTAATAAAAATAATAGTCACATGATGAAAGATGCTAAGGATAACTTCTTATGGTTTAATACAACAAAAA
AGAAGCCCTTGGTTTTTGTTAAGTTAGCTCCAGATCTTAATCAAGAACAGAAAAAAGAAATTGCTGATGTATTACTTGA
AACTAATATAGATGGTATGATTATTTCTAATACTACGACACAAATAAATGACATAAAAAGTTTTGAAAATAAAAAAGGA
GGTGTTAGCGGAGCAAAACTAAAAGATATATCTACAAAATTTATATGTGAAATGTATAATTATACAAATAAACAAATAC
CCATTATTGCATCAGGAGGGATATTTAGTGGATTGGATGCTTTAGAAAAAATTGAAGCAGGTGCTTCAGTTTGTCAATT
ATATTCTTGTTTGGCTTTTAATGGTATGAAATCAGCTGTACAAATAAAAAGAGAATTGAATCACTTGCTATATCAAAGA
GGATATTACAATTtAAAGGAGGCCATTGGCCGAAAGCATAGCAAAAGTTAA

>PF3D7_060330-DSM265-TCMDC125334-R6 [organism=Plasmodium falciparum] [strain=3D7 A10] [clone=DT-F2-C2] dihydroorotate dehydrogenase (dhodh), complete CDS
ATGATCTCTAAATTGAAACCTCAATTTATGTTTTTACCAAAGAAACATATTTTAAGTTATTGTAGAAAGGATGTTTTAA
ATTTGTTTGAACAGAAGTTTTATTATACTAGCAAACGGAAAGAAAGTAATAATATGAAGAATGAATCTTTATTAAGATT
AATTAATTATAATAGATATTATAATAAGATAGATTCTAATAATTATTATAATGGTGGAAAAATATTAAGTAATGATAGG
CAATATATATATTCACCATTATGTGAATATAAAAAGAAAATAAATGATATATCATCATATGTATCTGTACCTTTTAAGA
TTAATATAAGAAATTTAGGTACTTCCAATTTTGTAAATAATAAGAAGGATGTACTTGATAATGATTATATTTATGAAAA
TATTAAAAAAGAAAAATCTAAGCATAAAAAAATAATATTTTTATTATTTGTTTCATTATTTGGATTATATGGTTTTTTT
GAATCTTATAATCCTGAATTTTTTTTATATGATATATTTTTAAAATTCTGTTTAAAATATATTGATGGTGAAATATGTC
ATGACCTTTTTTTATTACTAGGAAAATATAATATATTACCATATGATACTAGTAATGATAGTATATATGCATGTACAAA
TATTAAACATCTTGATTTTATAAATCCATTCGGTGTTGCTGCAGGATTTGATAAAAACGGTGTATGTATAGATAGCATA
TTAAAATTAGGGTTTTCGTTTATCGAAATTGGTACCATAACCCCAAGGGGCCAAACGGGTAATGCAAAACCACGTATTT
TTAGAGACGTTGAATCTAGAAGTATTATAAATTCATGTGGCTTTAATAATATGGGTTGTGACAAAGTTACAGAAAATTT
AATACTTTTTCGTAAAAGACAAGAAGAAGATAAATTGTTAAGTAAACATATTGTAGGTGTCAGTATAGGTAAGAATAAA
GATACTGTTAATATTGTAGATGATCTAAAATATTGTATTAATAAAATAGGAAGATACGCTGATTATATAGCTATTAATG
TAAGCTCCCCTAATACACCTGGGTTAAGAGATAATCAAGAAGCTGGGAAGTTAAAAAATATAATTTTAAGTGTAAAAGA
AGAAATAGATAATTTAGAAAAGAATAATATTATGAATGATGAAAGTACTTATAATGAAGATAATAAAATAGTAGAAAAA
AAAAATAATTTTAATAAAAATAATAGTCACATGATGAAAGATGCTAAGGATAACTTCTTATGGTTTAATACAACAAAAA
AGAAGCCCTTGGTTTTTGTTAAGTTAGCTCCAGATCTTAATCAAGAACAGAAAAAAGAAATTGCTGATGTATTACTTGA
AACTAATATAGATGGTATGATTATTTCTAATACTACGACACAAATAAATGACATAAAAAGTTTTGAAAATAAAAAAGGA
GGTGTTAGCGGAGCAAAACTAAAAGATATATCTACAAAATTTATATGTGAAATGTATAATTATACAAATAAACAAATAC
CCATTATTGCATCAGGAGGGATATTTAGTGGATTGGATGCTTTAGAAAAAATTGAAGCAGGTGCTTCAGTTTGTCAATT
ATATTCTTGTTTGGCTTTTAATGGTATGAAATCAGCTGTACAAATAAAAAGAGAATTGAATCACTTGCTATATCAAAGA
GGATATTACAATTtAAAGGAGGCCATtGGCCGAAAGCATAGCAAAAGTTAA

>PF3D7_060330-DSM265-TCMDC125334-R7 [organism=Plasmodium falciparum] [strain=3D7 A10] [clone=DT-F2-C3] dihydroorotate dehydrogenase (dhodh), complete CDS
atgatctCTAAATTGAAACCTCAATTTATGTTTTTACCAAAGAAACATATTTTAAGTTATTGTAGAAAGGATGTTTTAA
ATTTGTTTGAACAGAAGTTTTATTATACTAGCAAACGGAAAGAAAGTAATAATATGAAGAATGAATCTTTATTAAGATT
AATTAATTATAATAGATATTATAATAAGATAGATTCTAATAATTATTATAATGGTGGAAAAATATTAAGTAATGATAGG
CAATATATATATTCACCATTATGTGAATATAAAAAGAAAATAAATGATATATCATCATATGTATCTGTACCTTTTAAGA
TTAATATAAGAAATTTAGGTACTTCCAATTTTGTAAATAATAAGAAGGATGTACTTGATAATGATTATATTTATGAAAA
TATTAAAAAAGAAAAATCTAAGCATAAAAAAATAATATTTTTATTATTTGTTTCATTATTTGGATTATATGGTTTTTTT
GAATCTTATAATCCTGAATTTTTTTTATATGATATATTTTTAAAATTCTGTTTAAAATATATTGATGGTGAAATATGTC
ATGACCTTTTTTTATTACTAGGAAAATATAATATATTACCATATGATACTAGTAATGATAGTATATATGCATGTACAAA
TATTAAACATCTTGATTTTATAAATCCATTCGGTGTTGCTGCAGGATTTGATAAAAACGGTGTATGTATAGATAGCATA
TTAAAATTAGGGTTTTCGTTTATCGAAATTGGTACCATAACCCCAAGGGGCCAAACGGGTAATGCAAAACCACGTATTT
TTAGAGACGTTGAATCTAGAAGTATTATAAATTCATGTGGCTTTAATAATATGGGTTGTGACAAAGTTACAGAAAATTT
AATACTTTTTCGTAAAAGACAAGAAGAAGATAAATTGTTAAGTAAACATATTGTAGGTGTCAGTATAGGTAAGAATAAA
GATACTGTTAATATTGTAGATGATCTAAAATATTGTATTAATAAAATAGGAAGATACGCTGATTATATAGCTATTAATG
TAAGCTCCCCTAATACACCTGGGTTAAGAGATAATCAAGAAGCTGGGAAGTTAAAAAATATAATTTTAAGTGTAAAAGA
AGAAATAGATAATTTAGAAAAGAATAATATTATGAATGATGAAAGTACTTATAATGAAGATAATAAAATAGTAGAAAAA
AAAAATAATTTTAATAAAAATAATAGTCACATGATGAAAGATGCTAAGGATAACTTCTTATGGTTTAATACAACAAAAA
AGAAGCCCTTGGTTTTTGTTAAGTTAGCTCCAGATCTTAATCAAGAACAGAAAAAAGAAATTGCTGATGTATTACTTGA
AACTAATATAGATGGTATGATTATTTCTAATACTACGACACAAATAAATGACATAAAAAGTTTTGAAAATAAAAAAGGA
GGTGTTAGCGGAGCAAAACTAAAAGATATATCTACAAAATTTATATGTGAAATGTATAATTATACAAATAAACAAATAC
CCATTATTGCATCAGGAGGGATATTTAGTGGATTGGATGCTTTAGAAAAAATTGAAGCAGGTGCTTCAGTTTGTCAATT
ATATTCTTGTTTGGCTTTTAATGGTATGAAATCAGCTGTACAAATAAAAAGAGAATTGAATCACTTGCTATATCAAAGA
GGATATTACAATTtAAAGGAGGCCATTGGCCGAAAGCATAGCAAAAGTTAA

>PF3D7_060330-DSM265-TCMDC125334-R8 [organism=Plasmodium falciparum] [strain=3D7 A10] [clone=DT-F2-C4] dihydroorotate dehydrogenase (dhodh), complete CDS
atgatctCTAAATTGAAACCTCAATTTATGTTTTTACCAAAGAAACATATTTTAAGTTATTGTAGAAAGGATGTTTTAA
ATTTGTTTGAACAGAAGTTTTATTATACTAGCAAACGGAAAGAAAGTAATAATATGAAGAATGAATCTTTATTAAGATT
AATTAATTATAATAGATATTATAATAAGATAGATTCTAATAATTATTATAATGGTGGAAAAATATTAAGTAATGATAGG
CAATATATATATTCACCATTATGTGAATATAAAAAGAAAATAAATGATATATCATCATATGTATCTGTACCTTTTAAGA
TTAATATAAGAAATTTAGGTACTTCCAATTTTGTAAATAATAAGAAGGATGTACTTGATAATGATTATATTTATGAAAA
TATTAAAAAAGAAAAATCTAAGCATAAAAAAATAATATTTTTATTATTTGTTTCATTATTTGGATTATATGGTTTTTTT
GAATCTTATAATCCTGAATTTTTTTTATATGATATATTTTTAAAATTCTGTTTAAAATATATTGATGGTGAAATATGTC
ATGACCTTTTTTTATTACTAGGAAAATATAATATATTACCATATGATACTAGTAATGATAGTATATATGCATGTACAAA
TATTAAACATCTTGATTTTATAAATCCATTCGGTGTTGCTGCAGGATTTGATAAAAACGGTGTATGTATAGATAGCaTA
TTAAAATTAGGGTTTTCGTTTATCGAAATTGGTACCATAACCCCAAGGGGCCAAACGGGTAATGCAAAACCACGTATTT
TTAGAGACGTTGAATCTAGAAGTATTATAAATTCATGTGGCTTTAATAATATGGGTTGTGACAAAGTTACAGAAAATTT
AATACTTTTTCGTAAAAGACAAGAAGAAGATAAATTGTTAAGTAAACATATTGTAGGTGTCAGTATAGGTAAGAATAAA
GATACTGTTAATATTGTAGATGATCTAAAATATTGTATTAATAAAATAGGAAGATACGCTGATTATATAGCTATTAATG
TAAGCTCCCCTAATACACCTGGGTTAAGAGATAATCAAGAAGCTGGGAAGTTAAAAAATATAATTTTAAGTGTAAAAGA
AGAAATAGATAATTTAGAAAAGAATAATATTATGAATGATGAAAGTACTTATAATGAAGATAATAAAATAGTAGAAAAA
AAAAATAATTTTAATAAAAATAATAGTCACATGATGAAAGATGCTAAGGATAACTTCTTATGGTTTAATACAACAAAAA
AGAAGCCCTTGGTTTTTGTTAAGTTAGCTCCAGATCTTAATCAAGAACAGAAAAAAGAAATTGCTGATGTATTACTTGA
AACTAATATAGATGGTATGATTATTTCTAATACTACGACACAAATAAATGACATAAAAAGTTTTGAAAATAAAAAAGGA
GGTGTTAGCGGAGCAAAACTAAAAGATATATCTACAAAATTTATATGTGAAATGTATAATTATACAAATAAACAAATAC
CCATTATTGCATCAGGAGGGATATTTAGTGGATTGGATGCTTTAGAAAAAATTGAAGCAGGTGCTTCAGTTTGTCAATT
ATATTCTTGTTTGGCTTTTAATGGTATGAAATCAGCTGTACAAATAAAAAGAGAATTGAATCACTTGCTATATCAAAGA
GGATATTACAATTtAAAGGAGGCCATtGGCCGAAAGCATAGCAAAAGTTAA

>PF3D7_060330-DSM265-TCMDC125334-R9 [organism=Plasmodium falciparum] [strain=3D7 A10] [clone=DT-F2-C5] dihydroorotate dehydrogenase (dhodh), complete CDS
ATGATCTCTAAATTGAAACCTCAATTTATGTTTTTACCAAAGAAACATATTTTAAGTTATTGTAGAAAGGATGTTTTAA
ATTTGTTTGAACAGAAGTTTTATTATACTAGCAAACGGAAAGAAAGTAATAATATGAAGAATGAATCTTTATTAAGATT
AATTAATTATAATAGATATTATAATAAGATAGATTCTAATAATTATTATAATGGTGGAAAAATATTAAGTAATGATAGG
CAATATATATATTCACCATTATGTGAATATAAAAAGAAAATAAATGATATATCATCATATGTATCTGTACCTTTTAAGA
TTAATATAAGAAATTTAGGTACTTCCAATTTTGTAAATAATAAGAAGGATGTACTTGATAATGATTATATTTATGAAAA
TATTAAAAAAGAAAAATCTAAGCATAAAAAAATAATATTTTTATTATTTGTTTCATTATTTGGATTATATGGTTTTTTT
GAATCTTATAATCCTGAATTTTTTTTATATGATATATTTTTAAAATTCTGTTTAAAATATATTGATGGTGAAATATGTC
ATGACCTTTTTTTATTACTAGGAAAATATAATATATTACCATATGATACTAGTAATGATAGTATATATGCATGTACAAA
TATTAAACATCTTGATTTTATAAATCCATTCGGTGTTGCTGCAGGATTTGATAAAAACGGTGTATGTATAGATAGCATA
TTAAAATTAGGGTTTTCGTTTATCGAAATTGGTACCATAACCCCAAGGGGCCAAACGGGTAATGCAAAACCACGTATTT
TTAGAGACGTTGAATCTAGAAGTATTATAAATTCATGTGGCTTTAATAATATGGGTTGTGACAAAGTTACAGAAAATTT
AATACTTTTTCGTAAAAGACAAGAAGAAGATAAATTGTTAAGTAAACATATTGTAGGTGTCAGTATAGGTAAGAATAAA
GATACTGTTAATATTGTAGATGATCTAAAATATTGTATTAATAAAATAGGAAGATACGCTGATTATATAGCTATTAATG
TAAGCTCCCCTAATACACCTGGGTTAAGAGATAATCAAGAAGCTGGGAAGTTAAAAAATATAATTTTAAGTGTAAAAGA
AGAAATAGATAATTTAGAAAAGAATAATATTATGAATGATGAAAGTACTTATAATGAAGATAATAAAATAGTAGAAAAA
AAAAATAATTTTAATAAAAATAATAGTCACATGATGAAAGATGCTAAGGATAACTTCTTATGGTTTAATACAACAAAAA
AGAAGCCCTTGGTTTTTGTTAAGTTAGCTCCAGATCTTAATCAAGAACAGAAAAAAGAAATTGCTGATGTATTACTTGA
AACTAATATAGATGGTATGATTATTTCTAATACTACGACACAAATAAATGACATAAAAAGTTTTGAAAATAAAAAAGGA
GGTGTTAGCGGAGCAAAACTAAAAGATATATCTACAAAATTTATATGTGAAATGTATAATTATACAAATAAACAAATAC
CCATTATTGCATCAGGAGGGATATTTAGTGGATTGGATGCTTTAGAAAAAATTGAAGCAGGTGCTTCAGTTTGTCAATT
ATATTCTTGTTTGGCTTTTAATGGTATGAAATCAGCTGTACAAATAAAAAGAGAATTGAATCACTTGCTATATCAAAGA
GGATATTACAATTtAAAGGAGGCCATtGGCCGAAAGCATAGCAAAAGTTAA

>PF3D7_060330-DSM265-TCMDC125334-R10 [organism=Plasmodium falciparum] [strain=3D7 A10] [clone=DT-F2-C6] dihydroorotate dehydrogenase (dhodh), complete CDS
ATGATCTCTAAATTGAAACCTCAATTTATGTTTTTACCAAAGAAACATATTTTAAGTTATTGTAGAAAGGATGTTTTAA
ATTTGTTTGAACAGAAGTTTTATTATACTAGCAAACGGAAAGAAAGTAATAATATGAAGAATGAATCTTTATTAAGATT
AATTAATTATAATAGATATTATAATAAGATAGATTCTAATAATTATTATAATGGTGGAAAAATATTAAGTAATGATAGG
CAATATATATATTCACCATTATGTGAATATAAAAAGAAAATAAATGATATATCATCATATGTATCTGTACCTTTTAAGA
TTAATATAAGAAATTTAGGTACTTCCAATTTTGTAAATAATAAGAAGGATGTACTTGATAATGATTATATTTATGAAAA
TATTAAAAAAGAAAAATCTAAGCATAAAAAAATAATATTTTTATTATTTGTTTCATTATTTGGATTATATGGTTTTTTT
GAATCTTATAATCCTGAATTTTTTTTATATGATATATTTTTAAAATTCTGTTTAAAATATATTGATGGTGAAATATGTC
ATGACCTTTTTTTATTACTAGGAAAATATAATATATTACCATATGATACTAGTAATGATAGTATATATGCATGTACAAA
TATTAAACATCTTGATTTTATAAATCCATTCGGTGTTGCTGCAGGATTTGATAAAAACGGTGTATGTATAGATAGCaTA
TTAAAATTAGGGTTTTCGTTTATCGAAATTGGTACCATAACCCCAAGGGGCCAAACGGGTAATGCAAAACCACGTATTT
TTAGAGACGTTGAATCTAGAAGTATTATAAATTCATGTGGCTTTAATAATATGGGTTGTGACAAAGTTACAGAAAATTT
AATACTTTTTCGTAAAAGACAAGAAGAAGATAAATTGTTAAGTAAACATATTGTAGGTGTCAGTATAGGTAAGAATAAA
GATACTGTTAATATTGTAGATGATCTAAAATATTGTATTAATAAAATAGGAAGATACGCTGATTATATAGCTATTAATG
TAAGCTCCCCTAATACACCTGGGTTAAGAGATAATCAAGAAGCTGGGAAGTTAAAAAATATAATTTTAAGTGTAAAAGA
AGAAATAGATAATTTAGAAAAGAATAATATTATGAATGATGAAAGTACTTATAATGAAGATAATAAAATAGTAGAAAAA
AAAAATAATTTTAATAAAAATAATAGTCACATGATGAAAGATGCTAAGGATAACTTCTTATGGTTTAATACAACAAAAA
AGAAGCCCTTGGTTTTTGTTAAGTTAGCTCCAGATCTTAATCAAGAACAGAAAAAAGAAATTGCTGATGTATTACTTGA
AACTAATATAGATGGTATGATTATTTCTAATACTACGACACAAATAAATGACATAAAAAGTTTTGAAAATAAAAAAGGA
GGTGTTAGCGGAGCAAAACTAAAAGATATATCTACAAAATTTATATGTGAAATGTATAATTATACAAATAAACAAATAC
CCATTATTGCATCAGGAGGGATATTTAGTGGATTGGATGCTTTAGAAAAAATTGAAGCAGGTGCTTCAGTTTGTCAATT
ATATTCTTGTTTGGCTTTTAATGGTATGAAATCAGCTGTACAAATAAAAAGAGAATTGAATCACTTGCTATATCAAAGA
GGATATTACAATTtAAAGGAGGCCATtGGCCGAAAGCATAGCAAAAGTTAA
